# Supplementary material for: Evaluation of a Biocide Used in the Biological Isolation and Containment Unit of a Veterinary Teaching Hospital
Source: Antibiotics (Basel). 2021 May 27;10(6):639. doi: 10.3390/antibiotics10060639 (PMC8229411; doi:10.3390/antibiotics10060639)
Supplement: Supplementary file 1 [file antibiotics-10-00639-s001.zip]

Archive with 1 entries (1 files):
- antibiotics-1211821-supplementary.pdf
